# Supplementary material for: Mitofusin-Mediated Mitochondrial Fusion Inhibits Pseudorabies Virus Infection in Porcine Cells
Source: Vet Sci. 2025 Apr 15;12(4):368. doi: 10.3390/vetsci12040368 (PMC12030837; doi:10.3390/vetsci12040368)
Supplement: Supplementary file 1 [file vetsci-12-00368-s001.zip]

Archive with 1 entries (1 files):
- vetsci-3517192-supplementary.pdf
